# Supplementary material for: Particle morphology, structure and properties of nascent ultra-high molecular weight polyethylene
Source: R Soc Open Sci. 2020 Aug 5;7(8):200663. doi: 10.1098/rsos.200663 (PMC7481705; doi:10.1098/rsos.200663)
Supplement: SEM micrographs [file rsos200663supp1.zip]

Archive with 6 entries (6 files):
- Figure 1 SEM micrographs of PE-120 at the magnification of í┴300.tif
- Figure 1 SEM micrographs of PE-120 at the magnification of í┴5000.tif
- Figure 1 SEM micrographs of PE-140 at the magnification of í┴1000.tif
- Figure 1 SEM micrographs of PE-140 at the magnification of í┴300.tif
- Figure 1 SEM micrographs of PE-140 at the magnification of í┴5000.tif
- Figure 1 SEM micrographs of PE-120 at the magnification of í┴1000.tif
