# Supplementary material for: Particle morphology, structure and properties of nascent ultra-high molecular weight polyethylene
Source: R Soc Open Sci. 2020 Aug 5;7(8):200663. doi: 10.1098/rsos.200663 (PMC7481705; doi:10.1098/rsos.200663)
Supplement: The mechanism of UHMWPE particle growth [file rsos200663supp2.zip]

Archive with 1 entries (1 files):
- Figure 2 The schematic diagrams on the mechanism of UHMWPE particle growth.tif
