# Supplementary material for: Particle morphology, structure and properties of nascent ultra-high molecular weight polyethylene
Source: R Soc Open Sci. 2020 Aug 5;7(8):200663. doi: 10.1098/rsos.200663 (PMC7481705; doi:10.1098/rsos.200663)
Supplement: Crystal structure and DSC heating curves [file rsos200663supp3.zip]

Archive with 2 entries (2 files):
- Figure 3b DSC heating curves at different heating rates of PE-140 and PE-120.tif
- Figure 3a Crystal structure  of PE-140 and PE-120.tif
