# Supplementary material for: Particle morphology, structure and properties of nascent ultra-high molecular weight polyethylene
Source: R Soc Open Sci. 2020 Aug 5;7(8):200663. doi: 10.1098/rsos.200663 (PMC7481705; doi:10.1098/rsos.200663)
Supplement: Viscosity changes of UHMWPE/LP system [file rsos200663supp5.zip]

Archive with 8 entries (8 files):
- Figure 10a' Viscosity changes of UHMWPELP system with the concentration of 0.1%  at an isothermal process at 200 íμ.tif
- Figure 10b Viscosity changes of UHMWPELP system with the concentration of 0.1% at a heating rate of 10 íμmin.tif
- Figure 10b' Viscosity changes of UHMWPELP system with the concentration of 0.1% at an isothermal process at 200 íμ.tif
- Figure 8a Viscosity changes of UHMWPELP system with the concentration of 0.03% at heating rates of 1 íμmin.tif
- Figure 8b Viscosity changes of UHMWPELP system with the concentration of 0.03% at heating rates of 10 íμmin.tif
- Figure 9a Viscosity changes of UHMWPELP system with the concentration of 0.5% at heating rates of 1 íμmin.tif
- Figure 9b Viscosity changes of UHMWPELP system with the concentration of 0.5% at heating rates of 10 íμmin.tif
- Figure 10a Viscosity changes of UHMWPELP system with the concentration of 0.1% at a heating rate of 10 íμmin.tif
